# Supplementary material for: AMBRA1 Negatively Regulates the Function of ALDH1B1, a Cancer Stem Cell Marker, by Controlling Its Ubiquitination
Source: Int J Mol Sci. 2021 Nov 8;22(21):12079. doi: 10.3390/ijms222112079 (PMC8584921; doi:10.3390/ijms222112079)
Supplement: Supplementary file 1 [file ijms-22-12079-s001.zip]

Archive with 1 entries (1 files):
- ijms-1440258-supplementary.pdf
